# Supplementary material for: A combination of stabilizing selection and random walk are associated with phylogenetic signal in hard pines
Source: Ann Bot. 2025 Jul 16;136(4):821–36. doi: 10.1093/aob/mcaf147 (PMC12464948; doi:10.1093/aob/mcaf147)
Supplement: mcaf147_Supplementary_Data [file mcaf147_supplementary_data.zip]

Archive with 2 entries (2 files):
- Suppl_Figures27jun25.docx
- Supp_Tab_JCN_DSG.docx
